# Supplementary material for: Identification and Study of Biomarkers from Novichok-Inhibited Butyrylcholinesterase in Human Plasma
Source: Molecules. 2021 Jun 22;26(13):3810. doi: 10.3390/molecules26133810 (PMC8270327; doi:10.3390/molecules26133810)
Supplement: Supplementary file 1 [file molecules-26-03810-s001.zip]

Archive with 1 entries (1 files):
- molecules-1254731-supplementary-final.pdf
